# Supplementary material for: Analysis of (p)ppGpp metabolism and signaling using a dynamic luminescent reporter
Source: PLoS Genet. 2025 Aug 22;21(8):e1011691. doi: 10.1371/journal.pgen.1011691 (PMC12373219; doi:10.1371/journal.pgen.1011691)
Supplement: S1 Data — Raw luminescence data relevant to Figs 1B and 2A–2C.Sheet “Figs 1C, S3A, S3C, S3D”. Raw mass spectrometry data relevant to Figs 1C and S3A–S3C. Sheet “Fig 1C”. Raw luminescence data relevant to Fig 1C. Sheet “Fig 1D”. Raw luminescence data relevant to Fig 1C. Sheet “S4A Fig”. Raw luminescence data relevant to S4A Fig. Sheet “S4B Fig”. Raw FISH data relevant to S4B Fig. Sheet “Fig 2A”. Raw luminescence data relevant to Fig 2A. Sheet “Fig 2B”. Raw luminescence data relevant to Fig 2B. Sheet “Fig 2C”. Raw luminescence data relevant to Fig 2C. Sheet “Fig 2D”. Raw luminescence data relevant to Fig 2D. Sheet “S5A Fig”. Raw luminescence data relevant to S5A Fig. Sheet “S5B Fig”. Raw luminescence data relevant to S5B Fig. Sheet “Figs 3A, 4A, S6, S9”. Raw luminescence data relevant to Figs 3A, 4A, S6, and S9. Sheet “Figs 3B, 4B, S8, S10”. Raw luminescence data relevant to Figs 3B, 4B, S8, and S10. Sheet “S7 Fig”. Raw luminescence data relevant to S7 Fig. Sheet “Figs 5B, S11”. Raw luminescence data relevant to Figs 5B and S11. Sheet “S12 Fig”. Raw luminescence data relevant to S12 Fig. Sheet “Fig 6A, 6B”. Raw luminescence data relevant to Fig 6A and 6B. Sheet “Fig 7A, 7B”. Raw luminescence data relevant to Fig 7A and 7B. Sheet “Fig 8A”. Raw luminescence data relevant to Fig 8C. Sheet “Fig 8C”. Raw luminescence data relevant to Fig 8C. (XLSX) [file pgen.1011691.s017.xlsx]

## Sheet: Fig. 1B, S2A, S2B, S2C
Time (mins)	WT OD	WT OD	WT OD	WT RLU/OD	WT RLU/OD	WT RLU/OD	null RLU/OD	null RLU/OD	null RLU/OD	M11 RLU/OD	M11 RLU/OD	M11 RLU/OD	no RS RLU/OD	no RS RLU/OD	no RS RLU/OD	M9 RLU/OD	M9 RLU/OD	M9 RLU/OD	M9+M11 RLU/OD	M9+M11 RLU/OD	M9+M11 RLU/OD
0	0.0102	0.0003	3	522.876	453.085	3	246.914	30.2441	3	377.359	437.869	3	0		3	-97.0874	291.756	3	442.805	921.893	3
10.0017	0.0118	0.0008	3	2231.64	694.643	3	721.003	576.468	3	1578.95	572.094	3	1655.84	234.195	3	1361.39	394.344	3	1815.18	1875.44	3
20.0033	0.013067	0.000924	3	2704.08	1251.86	3	1305.48	338.09	3	2816.09	427.955	3	1636.36	432.611	3	2137.77	697.996	3	2027.4	574.619	3
30.0033	0.016267	0.001626	3	2438.53	282.062	3	849.802	287.514	3	2417.3	1015.17	3	1934.61	778.009	3	1340.43	509.119	3	990.991	140.819	3
40.005	0.015167	0.001411	3	2373.63	459.392	3	1250	462.728	3	1742.74	800.9	3	1098.9	363.528	3	1233.77	759.033	3	863.309	269.604	3
50.0067	0.019667	0.001652	3	1559.32	175.93	3	1467.89	282.723	3	1521.39	503.465	3	697.051	489.902	3	1107.87	297.108	3	821.485	336.948	3
60.0083	0.020233	0.002773	3	1779.24	388.147	3	1355.93	263.348	3	1347.15	451.685	3	837.438	261.322	3	1308.68	382.854	3	1127.6	374.69	3
70.0083	0.021733	0.001015	3	1779.14	228.184	3	1415.93	614.181	3	1442.79	261.118	3	1132.08	425.893	3	1637.72	447.133	3	1127.6	378.469	3
80.01	0.023467	0.001021	3	2414.77	370.07	3	1622.42	124.882	3	1713.62	452.09	3	1008.97	270.793	3	1445.5	361.44	3	1413.33	194.937	3
90.0117	0.025433	0.001179	3	2254.26	138.437	3	1491	183.955	3	1794.19	256.235	3	1235.36	135.161	3	1541.95	480.347	3	1264.82	483.46	3
100.012	0.024367	0.00106	3	1532.15	384.921	3	1227.34	206.195	3	1380.85	318.279	3	937.819	378.311	3	1489.14	254.8	3	1363.04	93.963	3
110.013	0.0263	0.001249	3	2256.02	367.217	3	1394.66	241.95	3	1873.59	353.164	3	738.523	318.388	3	1375.97	192.818	3	1408.12	332.095	3
120.015	0.030967	0.001097	3	1980.62	234.474	3	1549.64	85.1881	3	1631.8	285.299	3	1076.77	303.304	3	1775.26	297.733	3	1511.88	327.973	3
130.017	0.033867	0.000351	3	1643.7	70.289	3	1314.29	345.204	3	1417.11	330.377	3	1096.77	127.721	3	1863.19	327.78	3	1483.35	212.741	3
140.017	0.0365	0.000624	3	1789.95	70.2934	3	1767.96	203.925	3	1649.83	353.789	3	1185.7	122.558	3	1409.13	263.676	3	1851.49	118.817	3
150.018	0.0376	0.000656	3	1968.09	404.219	3	1384.45	267.823	3	1827.86	194.443	3	1327.87	152.094	3	1372.4	124.552	3	1508.43	117.24	3
160.02	0.039767	0.000666	3	1927.91	120.55	3	1527.78	418.378	3	1367.84	387.648	3	1184.83	164.631	3	1718.06	158.172	3	1510.37	154.532	3
170.022	0.0419	0.000361	3	1877.49	146.718	3	1482.89	174.976	3	1671.16	432.629	3	1058.5	304.497	3	1605.54	216.334	3	1502.63	324.374	3
180.022	0.044733	0.000551	3	2205.66	259.554	3	1535.71	189.65	3	1748.15	104.414	3	1340.94	49.8588	3	1641.15	184.665	3	1586.83	105.976	3
190.023	0.049367	0.001026	3	2322.76	219.747	3	1650.9	529.766	3	1783.44	293.219	3	1007.99	143.187	3	1855.25	160.413	3	1369.37	166.895	3
200.025	0.059533	0.000964	3	2206.05	108.677	3	1863.06	217.269	3	1954.64	260.29	3	1070.48	121.013	3	2868.41	290.685	3	1918.7	205.477	3
210.027	0.062067	0.000666	3	2980.67	246.078	3	1301.37	294.712	3	2022.92	443.668	3	1575.01	117.677	3	3896.78	374.99	3	2002.11	130.011	3
220.027	0.065367	0.000493	3	4502.81	399.596	3	1255.03	197.919	3	3504.82	394.176	3	2431.59	107.589	3	4494.13	341.415	3	3039.31	125.239	3
230.028	0.067767	0.000569	3	5528.77	328.384	3	1290.32	95.1147	3	4071.03	760.326	3	2850.03	37.7833	3	4421.33	203.956	3	3813.31	230.082	3
240.03	0.068967	0.000666	3	5978.73	186.355	3	1332.06	118.263	3	4322.52	558.734	3	3580.01	205.761	3	4302.71	261.94	3	3776.19	126.883	3
250.032	0.0734	0.00106	3	5558.58	526.018	3	1191.07	173.347	3	4315.28	709.211	3	3489.32	318.991	3	4004.69	293.031	3	3871.57	153.335	3
260.032	0.076033	0.00106	3	5190.71	502.473	3	1313.29	179.793	3	4206.15	366.596	3	3186.41	554.998	3	3879.5	164.76	3	3536.01	267.919	3
270.033	0.0803	0.001756	3	4607.72	420.004	3	1122.41	160.729	3	3668.3	379.963	3	2866.27	336.173	3	3756.03	140.264	3	3042.93	333.05	3
280.035	0.085867	0.00203	3	4343.94	358.4	3	1386.59	269.454	3	3297.34	372.368	3	2740.49	500.687	3	3710.77	257.169	3	2815.65	217.331	3
290.037	0.093033	0.003017	3	4027.23	236.387	3	1483.82	327.028	3	3228.17	228.734	3	2858.23	203.587	3	3601.6	337.289	3	2912.62	282.919	3
300.037	0.0977	0.002485	3	4070.28	319.044	3	1296.73	116.72	3	3266.81	337.338	3	2801.74	95.0253	3	3780.88	214.538	3	2747.53	201.388	3
310.038	0.1075	0.001021	3	4015.5	57.4612	3	1673.07	339.436	3	3309.79	338.068	3	3090.41	118.881	3	3541.15	137.149	3	2910.6	143.031	3
320.04	0.1157	0.009239	3	3906.66	505.462	3	1340.92	151.823	3	3319.23	433.497	3	3135.96	336.476	3	3575.88	85.7829	3	2728.7	170.527	3
330.042	0.133967	0.014947	3	3483.45	402.546	3	1691.08	396.704	3	3346.61	222.418	3	3046.07	262.664	3	3730.98	369.689	3	2687.7	310.272	3
340.042	0.147833	0.010761	3	3048.48	306.433	3	1457.65	330.224	3	2968.92	424.877	3	2953.95	387.809	3	3911.56	130.105	3	2522.92	167.138	3
350.043	0.165833	0.020656	3	3117.59	423.439	3	1505.55	297.317	3	3299.6	239.909	3	3131.1	280.448	3	3978.7	74.5742	3	2755	228.665	3
360.045	0.170133	0.016065	3	3367.95	323.484	3	1523.9	392.203	3	3480.93	300.26	3	3416.79	372.507	3	4118.38	240.511	3	2898.23	370.461	3
370.045	0.189533	0.011243	3	3274.71	200.281	3	1593.03	360.032	3	3502.11	300.7	3	3293.84	426.941	3	3607.86	190.952	3	2982.33	247.665	3
380.047	0.176567	0.012244	3	3836.13	383.937	3	1527.42	316.327	3	3731	246.097	3	3514.99	318.396	3	3371.53	189.647	3	2810.43	245.743	3
390.048	0.2046	0.013617	3	3300.75	252.343	3	1468.25	295.547	3	3676.37	566.267	3	3263.51	427.121	3	3192.6	268.08	3	2918.3	204.074	3
400.05	0.214633	0.010698	3	3053.27	307.932	3	1486.24	228.319	3	3608.86	466.93	3	3160.19	370.672	3	2548.32	166.91	3	2573.21	221.83	3
410.05	0.217767	0.002554	3	2928.21	65.7913	3	1466.01	223.756	3	3658	460.9	3	2940.29	364.943	3	2351.61	165.935	3	2472.01	254.933	3
420.052	0.238767	0.009351	3	2429.15	134.63	3	1664.32	274.309	3	3182.16	352.801	3	2553.63	475.399	3	2056.95	219.288	3	2185.91	202.854	3
430.053	0.2448	0.011044	3	2253.54	145.272	3	1905.8	105.985	3	3080.2	374.067	3	2361.88	400.286	3	2138.08	183.905	3	2094.43	182.972	3
440.055	0.268533	0.002551	3	1847.07	24.5732	3	1830.94	82.9558	3	3022.63	473.352	3	2345.5	335.392	3	2027.51	175.065	3	1883.83	187.726	3
450.055	0.265533	0.002722	3	2066.28	68.9947	3	1824.32	205.163	3	2953.94	506.506	3	2122.16	289.015	3	1994.77	106.548	3	1854.28	199.234	3
460.057	0.268767	0.005885	3	2141.88	156.986	3	1709.72	295.195	3	2889.3	464.528	3	2134.7	301.086	3	2037.22	55.3355	3	1819.88	143.118	3
470.058	0.284967	0.00758	3	2148.79	64.1915	3	1767.86	333.966	3	2729.65	570.471	3	2029.25	200.453	3	2075.03	47.1778	3	1691.6	134.936	3
480.058	0.2981	0.004661	3	2083.19	96.9703	3	1942.07	280.999	3	2678.11	436.057	3	1951.7	307.399	3	2057.22	96.8508	3	1571.1	101.019	3
490.06	0.3045	0.004795	3	2274.77	92.6723	3	1784.26	265.461	3	2439.78	385.928	3	2047.5	144.984	3	2090.76	189.945	3	1681.77	144.167	3
500.062	0.3211	0.010623	3	2296.27	91.9811	3	1821.46	311.495	3	2259.74	412.232	3	2129.56	205.8	3	2133.23	203.161	3	1654.36	80.8316	3
510.063	0.3356	0.002587	3	2336.11	25.6056	3	1787.52	378.427	3	2165.5	349.293	3	2013.53	128.08	3	2236.75	116.002	3	1568.47	136.91	3
520.063	0.3354	0.00165	3	2563.11	138.286	3	1930.79	338.182	3	2086.1	294.508	3	2121.6	258.903	3	2305.41	116.104	3	1667.29	119.676	3
530.065	0.363033	0.002623	3	2629.69	57.5771	3	1811.12	332.877	3	1958.74	331.342	3	2198.35	143.727	3	2338.61	139.03	3	1708.45	34.9087	3
540.067	0.350367	0.002007	3	2803.73	138.566	3	2008.47	361.813	3	2072.79	378.409	3	2183.26	187.143	3	2219.68	70.3929	3	1695.71	21.9261	3
550.068	0.376733	0.00618	3	2884.45	131.272	3	2024.48	309.66	3	2126.09	525.532	3	2246.4	318.601	3	2380.4	90.0516	3	1723.85	36.0394	3
560.068	0.386167	0.00693	3	2762.19	75.5749	3	2077.36	376.568	3	2057.41	365.462	3	2519.94	319.144	3	2371.34	82.2818	3	1792.1	67.246	3
570.07	0.4024	0.003983	3	3004.47	79.0762	3	2140.87	387.144	3	2127.9	398.857	3	2456.59	295.485	3	2538.79	85.7313	3	1767.53	68.2175	3
580.072	0.4109	0.005361	3	3089.15	67.5448	3	2122.55	331.046	3	1699.89	1088.17	3	2652.68	326.88	3	2594.39	78.3359	3	1835.82	46.5256	3
590.073	0.423533	0.008599	3	3044.23	75.6505	3	2291.18	432.524	3	2261.36	550.602	3	2753.56	349.456	3	2648.91	76.0617	3	1830.14	34.8748	3
600.073	0.429867	0.010312	3	3088.55	75.4393	3	2372.85	415.959	3	2411.8	579.031	3	2796.44	407.941	3	2661.34	67.3772	3	1843.57	47.7306	3
610.075	0.442333	0.010938	3	3113.79	103.039	3	2371.34	321.718	3	2353.31	484.035	3	2772.9	281.268	3	2702.7	61.4689	3	1953.47	60.462	3
620.077	0.452133	0.009177	3	3131.82	105.036	3	2492.25	305.01	3	2374.12	516.46	3	2782.26	263.508	3	2690.34	141.641	3	1938.46	80.6766	3
630.077	0.4564	0.007135	3	3274.91	65.8512	3	2563.04	442.796	3	2544.08	595.17	3	2890.3	461.278	3	2796.45	67.4812	3	1984.84	68.6664	3
640.078	0.466	0.004877	3	3267.53	76.2331	3	2481.96	365.576	3	2548.73	682.585	3	3008.17	338.865	3	2907.05	105.802	3	2031.33	133.752	3
650.063	0.474333	0.00608	3	3439.92	157.69	3	2792.37	335.162	3	2562.28	650.057	3	3053.02	413.255	3	2943.64	148.183	3	2001.08	36.3006	3
660.063	0.479667	0.006972	3	3310.63	135.056	3	2933.53	190.129	3	2623.05	631.53	3	3003.99	375.047	3	2991.26	96.4325	3	2067.39	150.679	3
670.065	0.487067	0.008712	3	3378.05	60.9753	3	2867.22	91.3949	3	2719	698.285	3	2936.49	475.997	3	3006.45	121.083	3	2096.26	103.425	3
680.067	0.4984	0.007797	3	3525.95	73.805	3	2956.22	187.168	3	2758.43	739.857	3	3005.18	340.784	3	3033.65	56.9619	3	2161.04	57.2739	3
690.067	0.506867	0.008256	3	3564.38	131.372	3	2917.66	179.756	3	2901.22	720.869	3	3110.37	439.211	3	3025.91	64.5071	3	2215.78	161.401	3
700.068	0.5141	0.007057	3	3521.36	214.439	3	2881.91	91.6457	3	2963.3	773.009	3	2980.25	350.25	3	3203.97	131.023	3	2238.58	138.746	3
710.07	0.517667	0.005645	3	3660.01	80.3071	3	3064.17	256.182	3	3001.78	820.165	3	3091.5	336.439	3	3179.66	130.72	3	2227.49	196.875	3
720.072	0.525933	0.004814	3	3615.16	78.0297	3	3013.74	191.512	3	2986.66	716.875	3	2924.65	371.61	3	3163.64	64.8934	3	2232.25	204.206	3

## Sheet: Fig. 1C, S3A, S3B, S3C, S3D
Time (mins)	WT ppGpp (nM)	WT ppGpp (nM)	WT ppGpp (nM)	null ppGpp (nM)	null ppGpp (nM)	null ppGpp (nM)	WT ppGpp (nM/OD)	WT ppGpp (nM/OD)	WT ppGpp (nM/OD)	null ppGpp (nM/OD)	null ppGpp (nM/OD)	null ppGpp (nM/OD)	WT GTP (nM)	WT GTP (nM)	WT GTP (nM)	null GTP (nM)	null GTP (nM)	null GTP (nM)	WT GTP (nM/OD)	WT GTP (nM/OD)	WT GTP (nM/OD)	null GTP (nM/OD)	null GTP (nM/OD)	null GTP (nM/OD)	WT ATP (nM)	WT ATP (nM)	WT ATP (nM)	null ATP (nM)	null ATP (nM)	null ATP (nM)	WT ATP (nM/OD)	WT ATP (nM/OD)	WT ATP (nM/OD)	null ATP (nM/OD)	null ATP (nM/OD)	null ATP (nM/OD)	WT ppGpp (ppGpp/(ppGpp+GTP))	WT ppGpp (ppGpp/(ppGpp+GTP))	WT ppGpp (ppGpp/(ppGpp+GTP))	null ppGpp (ppGpp/(ppGpp+GTP))	null ppGpp (ppGpp/(ppGpp+GTP))	null ppGpp (ppGpp/(ppGpp+GTP))	WT ppGpp (ppGpp/(ppGpp+GTP)) (density corr)	WT ppGpp (ppGpp/(ppGpp+GTP)) (density corr)	WT ppGpp (ppGpp/(ppGpp+GTP)) (density corr)	null ppGpp (ppGpp/(ppGpp+GTP)) (density corr)	null ppGpp (ppGpp/(ppGpp+GTP)) (density corr)	null ppGpp (ppGpp/(ppGpp+GTP)) (density corr)	WT OD
120	77	77	77	77	77	77	0	0	0	0	0	0	419.917	599.65	615.373	528.786	468.794	537.92	336.832	578.441	569.79	535.028	668.909	775.847	1251.88	1644.51	1600.3	1493.26	1263.58	1281.62	1004.18	1586.34	1481.78	1510.88	1802.96	1848.5	0	0	0	0	0	0	0	0	0	0	0	0	0.249333
180	78.18	99.47	81.89	77	77	77	37.7078	94.5863	46.4846	0	0	0	464.103	346.084	339.661	310.816	747.303	777.674	223.844	329.081	192.806	177.019	1261.27	598.979	2571.96	2553.28	1696.4	1176.58	1550.63	850.923	1240.49	2427.84	962.939	670.099	2617.09	655.396	0.14417	0.223256	0.194259	0	0	0	0.14417	0.223256	0.194259	0	0	0	0.414667
300	83.78	75.36	78.03	77	77	77	20.8631	27.6719	22.0422	0	0	0	1140.47	544.857	1075.21	610.893	603.451	141.686	283.994	200.07	303.732	225.145	368.145	61.5356	5322.59	2395.06	3931.6	2430.22	2547.62	489.924	1325.4	879.459	1110.62	895.657	1554.22	212.779	0.068436	0.121506	0.067661	0	0	0	0.068436	0.121506	0.067661	0	0	0	0.803167
[truncated: 5 more columns]

## Sheet: Fig. 1C - luminescence
Time (mins)	WT (RLU/OD)	WT (RLU/OD)	WT (RLU/OD)	null (RLU/OD)	null (RLU/OD)	null (RLU/OD)	WT (RLU/OD) (null corrected)	WT (RLU/OD) (null corrected)	WT (RLU/OD) (null corrected)	WT OD	WT OD	WT OD	null OD	null OD	null OD	WT ppGpp (nM/OD)	WT ppGpp (nM/OD)	WT ppGpp (nM/OD)	null ppGpp (nM/OD)	null ppGpp (nM/OD)	null ppGpp (nM/OD)
120	2687.17	1414.79	1373.46	1973.02	1141.5	1658.65	714.147	273.293	-285.197	0.249333	0.207333	0.216	0.197667	0.140167	0.138667	0	0	0	0	0	0
180	8673.63	11109.4	6480.6	2154.72	3178.62	1784.34	6518.91	7930.73	4696.27	0.414667	0.210333	0.352333	0.351167	0.1185	0.259667	37.7078	94.5863	46.4846	0	0	0
300	7437.23	7521.42	6459.51	4152.33	7656.33	5095.91	3284.89	-134.909	1363.6	0.803167	0.544667	0.708	0.542667	0.327833	0.4605	20.8631	27.6719	22.0422	0	0	0

## Sheet: Fig. 1D
Time (mins)	(p)ppGpp RS OD	(p)ppGpp RS OD	(p)ppGpp RS OD	pppGpp RS OD	pppGpp RS OD	pppGpp RS OD	ppGpp RS OD	ppGpp RS OD	ppGpp RS OD	(p)ppGpp RS RLU/OD	(p)ppGpp RS RLU/OD	(p)ppGpp RS RLU/OD	pppGpp RS RLU/OD	pppGpp RS RLU/OD	pppGpp RS RLU/OD	ppGpp RS RLU/OD	ppGpp RS RLU/OD	ppGpp RS RLU/OD
0	0.009733	0.0099	0.0095	0.009533	0.009767	0.010967	0.0104	0.010167	0.012933	273.973	673.401	842.105	699.301	-136.519	851.064	384.615	262.295	618.557
10.0017	0.0103	0.0099	0.009	0.009667	0.010333	0.011467	0.0095	0.009933	0.0136	2233.01	2457.91	2555.55	3620.69	1451.61	2470.93	2280.7	2852.35	1299.02
20.0033	0.011333	0.010367	0.0097	0.0108	0.0114	0.0126	0.01	0.010433	0.0149	2794.12	3440.51	3676.98	3919.75	1491.23	2407.41	2900	3162.94	1677.85
30.0083	0.012933	0.0117	0.010833	0.011467	0.013833	0.014667	0.010967	0.011433	0.014267	2474.23	3418.8	4184.62	4069.77	1349.4	2636.36	3039.51	3615.16	2616.82
40.01	0.014067	0.012633	0.012267	0.012867	0.019233	0.017833	0.011867	0.012467	0.015767	2085.31	3060.69	2934.78	3730.57	831.889	2317.76	2808.99	2780.75	1860.47
50.0117	0.015733	0.014433	0.0143	0.015333	0.0226	0.0217	0.0136	0.0145	0.0179	1906.78	3187.07	3682.98	3347.83	796.46	2427.04	2598.04	2436.78	1378.03
60.01	0.0199	0.017033	0.0172	0.019033	0.023833	0.0251	0.015633	0.016633	0.0206	1574.54	2309.2	2519.38	2556.92	755.245	2045.15	2515.99	2044.09	1779.93
70.0117	0.0242	0.0211	0.018733	0.023333	0.024067	0.0251	0.022533	0.021233	0.024033	1680.44	1864.14	2170.82	1971.43	1135.73	2045.15	1508.88	1601.26	1137.31
80.01	0.0276	0.024667	0.022633	0.026633	0.025367	0.0279	0.030867	0.024933	0.026633	905.797	1175.68	1870.4	1589.49	670.171	1565.11	766.739	1430.48	688.36
90.0117	0.029533	0.025267	0.0235	0.028933	0.026333	0.028967	0.028767	0.026367	0.0289	948.081	1530.34	1872.34	1935.48	759.494	1749.14	1251.45	1466.5	1291.81
100.013	0.029733	0.026467	0.026433	0.029633	0.027967	0.027733	0.0263	0.028633	0.033467	986.547	1712.85	1563.68	1799.78	1001.19	1875	1318.12	2002.33	956.175
110.013	0.032533	0.0299	0.028367	0.027833	0.029767	0.028767	0.0283	0.031433	0.031967	1557.38	1694.54	1880.14	1772.45	940.649	1993.05	1743.23	1739.13	1626.69
120.015	0.033867	0.033133	0.0301	0.027967	0.0304	0.032233	0.0314	0.032367	0.033967	1368.11	1680.08	2026.58	1942.79	734.649	2182.01	1602.97	1967.04	1364.08
130.022	0.032267	0.032233	0.028933	0.030233	0.032333	0.035367	0.03	0.0327	0.030667	1115.7	1654.6	2442.4	2293.27	989.691	2073.52	1955.56	1997.96	1739.13
140.022	0.035167	0.0378	0.032	0.0335	0.035833	0.038667	0.031667	0.035633	0.0352	1554.5	1516.76	1958.33	1910.45	706.977	1551.72	1936.84	2207.67	1818.18
150.023	0.0411	0.040067	0.039833	0.045	0.0383	0.042367	0.036033	0.038867	0.0432	1581.51	1655.57	1966.53	1533.33	896.432	1597.17	1803.88	1638.08	1103.39
160.025	0.043433	0.046267	0.050033	0.046733	0.0413	0.051967	0.0471	0.0429	0.049833	1373.75	1693.08	1778.81	1704.71	863.6	1276.46	2031.14	1484.07	1384.62
170.022	0.045267	0.051667	0.051633	0.049367	0.043667	0.0553	0.043167	0.0529	0.050133	1340.21	1612.9	1717.24	1742.07	778.626	1193.49	2270.27	1877.76	1449.47
180.023	0.055	0.0576	0.054167	0.049967	0.048967	0.058	0.056267	0.054333	0.051967	1309.09	1458.33	1526.15	1681.12	707.965	1425.29	1540.28	1963.19	1488.13
190.023	0.060833	0.0613	0.0588	0.059233	0.053467	0.0616	0.0551	0.0573	0.058033	1742.47	2142.47	1916.1	1699.49	1034.91	1720.78	2310.95	1826.64	1780.59
200.025	0.063867	0.0782	0.066633	0.070967	0.0611	0.076733	0.058367	0.067967	0.068	2787.06	2924.13	2751.38	1437.3	1014.73	1398.78	4077.67	2108.88	2500
210.027	0.068067	0.0693	0.0696	0.086867	0.0666	0.081133	0.064767	0.0708	0.066333	3682.66	4694.56	3793.1	1473.52	1041.04	1495.48	5311.37	3709.98	4080.4
220.032	0.0704	0.071733	0.0679	0.0798	0.068833	0.085	0.075367	0.073033	0.071267	4389.2	5534.39	5100.64	2468.67	1234.87	2458.82	5019.9	4760.38	4710.01
230.033	0.075933	0.0795	0.071633	0.0814	0.071133	0.088933	0.072033	0.075867	0.0729	4196.66	4595.39	5677.06	3226.86	1893.16	2863.57	4738.55	4903.34	4481.02
240.035	0.080333	0.085267	0.076333	0.0892	0.0739	0.092867	0.0837	0.078567	0.073967	3780.08	4186.86	5026.2	3284.75	2124.49	2796.12	3771.41	4832.41	3835.06
250.037	0.0862	0.0903	0.081333	0.0883	0.0764	0.0969	0.085	0.082667	0.086833	3592.42	3975.64	4774.59	3386.18	2325.48	2769.18	3596.08	4358.87	3213.05
260.037	0.090733	0.0945	0.0891	0.094133	0.0793	0.101833	0.093633	0.0873	0.097633	3096.99	3594.36	4156.38	2616.86	1979.82	2327.33	2944.11	4058.8	2673.27
270.038	0.097733	0.102167	0.088	0.098633	0.082133	0.1068	0.098333	0.0911	0.094233	2905.87	3288.74	4030.3	2811.76	1899.35	2272.16	2928.81	3600.44	2702.51
280.035	0.1089	0.108533	0.0966	0.1043	0.086767	0.113933	0.106633	0.096333	0.100367	2935.41	3485.87	3819.88	2579.1	1993.85	2267.41	3172.87	3415.22	2852.87
290.037	0.1153	0.1341	0.111667	0.1183	0.089533	0.119333	0.109867	0.1013	0.103333	2856.32	2873.48	3558.21	2490.84	1921.07	2513.97	2961.16	3343.2	2864.52
300.037	0.123933	0.142533	0.118333	0.121867	0.094167	0.1267	0.114933	0.1068	0.111967	2848.3	3047.24	3602.82	2524.62	1879.65	2333.6	3106.15	3492.51	2795.47
310.038	0.130833	0.1494	0.129333	0.1312	0.098633	0.1293	0.1297	0.109833	0.110867	3047.13	3266.4	3567.01	2408.54	1946.6	2361.43	3084.04	3496.21	2910.4
320.045	0.142967	0.154467	0.1318	0.142233	0.103667	0.1394	0.138533	0.116833	0.1204	3045	3249.89	3727.87	2770.1	2064.31	2424.68	3075.07	3589.16	2951.27
330.045	0.151333	0.1548	0.143567	0.150433	0.111067	0.150667	0.137467	0.1242	0.125433	2984.58	3563.74	3712.56	2665.63	1821.73	2422.57	3402.04	3475.58	3143.77
340.047	0.171767	0.169867	0.161267	0.1638	0.120333	0.164267	0.1506	0.132	0.136067	2654.76	3021.98	3538.65	2832.72	1983.38	2711.04	3169.54	3666.67	2841.74
350.048	0.191267	0.177133	0.1628	0.177733	0.125733	0.174	0.160067	0.138167	0.148833	2432.9	2995.86	3636.36	2468.12	1919.41	2367.82	3007.08	3667.07	2839.87
360.045	0.208067	0.1973	0.174933	0.193933	0.134833	0.185467	0.1608	0.1436	0.167033	2133.93	2527.45	3483.23	2213.82	2126.08	2393.96	3159.2	3714.02	2274.99
370.045	0.2131	0.200733	0.181867	0.211867	0.1437	0.204467	0.1943	0.155467	0.178633	2094.48	2562.27	3165.32	1880.11	2029.69	2026.41	2482.42	3376.93	2319.46
380.047	0.231567	0.219767	0.195667	0.2265	0.152067	0.220067	0.1991	0.164867	0.1972	1848.28	2281.21	2998.3	1801.32	1981.59	1787.34	2477.82	3291.55	1994.59
390.048	0.2438	0.2357	0.212	0.2428	0.165367	0.236567	0.2153	0.174267	0.2103	1657.1	2070.43	2635.22	1652.94	1741.58	1600.68	2254.22	3129.3	1851.32
400.055	0.259833	0.2412	0.221567	0.255667	0.184967	0.254	0.2274	0.1848	0.223467	1580.5	2012.16	2455.24	1590.61	1607.5	1349.08	1987.69	2929.29	1730.31
410.055	0.273667	0.256767	0.239867	0.262967	0.1989	0.260767	0.2375	0.195767	0.237767	1445.8	1862.91	2277.65	1611.1	1513.32	1409.94	1896.14	2749.87	1647.27
420.057	0.292567	0.277733	0.255767	0.2741	0.214833	0.2677	0.239233	0.207133	0.250167	1477.73	1811.09	2112.6	1611.33	1168.35	1485.49	1957.64	2396.2	1770.82
430.058	0.3036	0.293367	0.2624	0.293133	0.230367	0.2763	0.248033	0.218033	0.265067	1398.77	1874.79	2207.82	1507.85	1114.17	1459.77	2045.42	2473.63	1707.75
440.058	0.317333	0.305133	0.273733	0.300767	0.247033	0.287767	0.260633	0.2272	0.279267	1409.66	1819.97	2184.61	1558.24	1022.8	1429.4	2018.16	2303.4	1616.14
450.06	0.327833	0.311467	0.283167	0.3097	0.266733	0.295	0.275367	0.236367	0.287867	1362.48	1866.44	2100.06	1545.58	959.76	1446.33	2086.91	2278.95	1727.65
460.057	0.335433	0.3213	0.2941	0.319567	0.273567	0.308833	0.2952	0.251367	0.2978	1486.63	1913.06	2212.4	1577.14	1018.64	1502.43	2046.07	2148.26	1831.21
470.058	0.351633	0.334067	0.311567	0.3329	0.2912	0.319733	0.308133	0.263233	0.3106	1580.24	1862.9	2271.32	1609.09	1029.08	1558.59	2218.74	2176.78	1836.23
480.058	0.366367	0.3499	0.328633	0.347	0.3039	0.334333	0.3331	0.2761	0.325467	1545.81	1950.08	2238.56	1705.09	1073.82	1406.78	2192.53	2394.06	1928.51
490.06	0.373667	0.359367	0.344333	0.360267	0.3186	0.353733	0.354667	0.288	0.333567	1619.98	1977.55	2214.91	1780.16	1012.76	1473.8	2229.32	2379.63	2114.52
500.067	0.387767	0.378533	0.359	0.374833	0.3332	0.369533	0.368633	0.300767	0.3556	1736.44	1986.62	2232.13	1803.47	1028.41	1533.47	2278.69	2535.74	2144.73
510.067	0.3972	0.387633	0.370033	0.3902	0.347433	0.376233	0.3791	0.3121	0.364333	1816.05	2039.73	2241.24	1817.87	1070.71	1520.33	2391.63	2588.91	2440.99
520.068	0.401567	0.398267	0.380233	0.399933	0.3591	0.391433	0.390967	0.322667	0.380267	1868.52	2064.78	2397.65	1842.81	1098.12	1610.32	2393.21	2569.22	2376.4
530.07	0.408033	0.409	0.390367	0.407233	0.3705	0.407333	0.3997	0.337	0.3982	1990.03	2167.89	2554.86	1866.25	1144.4	1636.66	2451.84	2797.23	2484.51
540.072	0.418433	0.414333	0.397033	0.4207	0.379767	0.414233	0.412067	0.3436	0.407333	1994.74	2300.89	2703.38	2041.04	1292.02	1722.06	2546.51	2914.24	2602.29
550.072	0.438033	0.433367	0.413267	0.4347	0.396533	0.427633	0.434967	0.358433	0.433933	2005.94	2233.67	2639.14	2033.59	1200.4	1711.75	2571.84	2983.35	2574.9
560.068	0.4484	0.444967	0.421633	0.4483	0.408833	0.437333	0.4455	0.366833	0.441767	2054.71	2232.38	2684.8	1998.66	1242.56	1667.68	2573.89	3140.39	2637.89
570.07	0.454833	0.455367	0.4348	0.458433	0.4206	0.444333	0.455967	0.383067	0.456533	2125.32	2313.15	2634.16	1905.04	1296.56	1650.41	2526.5	3212.67	2783.29
580.072	0.4644	0.464667	0.446533	0.468333	0.428367	0.4539	0.4673	0.3944	0.466133	2095.89	2312.77	2747.09	2032.74	1332.19	1736.07	2724.87	3208.25	2800.34
590.072	0.473133	0.4685	0.452933	0.485233	0.440967	0.4639	0.473867	0.4076	0.476767	2277.02	2475.99	2805.42	1983.92	1372.74	1784.87	2698.37	3225.38	2763.06
600.078	0.4828	0.4778	0.460667	0.4958	0.450233	0.4766	0.480767	0.413467	0.485633	2181.72	2483.61	2795.95	1947.02	1388.91	1700.94	2745.61	3366.66	3033.84
610.08	0.4947	0.487767	0.470467	0.5115	0.464633	0.4909	0.491333	0.424933	0.494533	2241.76	2628.99	2895.71	1975.24	1385.32	1707.75	2797.15	3243.65	2986.65
620.082	0.505133	0.499333	0.482933	0.521867	0.4761	0.506767	0.5002	0.441767	0.512333	2246.27	2544.73	2907.23	1992.85	1366.66	1686.51	2908.17	3313.97	2935.59
630.082	0.5186	0.5062	0.4934	0.5354	0.489733	0.516	0.507733	0.4546	0.516433	2187.94	2570.79	2940.14	1989.79	1366.73	1720.93	2875.53	3399.32	3002.65
640.083	0.522667	0.507967	0.496167	0.542433	0.496733	0.523667	0.514333	0.465633	0.524433	2303.57	2640.59	2950.62	2042.65	1449.47	1705.92	2918.99	3410.41	3083.96
650.085	0.534633	0.5203	0.510933	0.5542	0.5091	0.528633	0.5248	0.4792	0.537567	2241.41	2659.36	2974.3	1962.59	1405.75	1747.27	2964.3	3435.59	3112.17
660.082	0.5467	0.534733	0.5218	0.562833	0.521933	0.536967	0.532	0.490933	0.549367	2348.64	2687.94	2933.44	1985.19	1325.84	1782.85	2892.23	3307.99	3060.49
670.082	0.555367	0.546633	0.5336	0.570933	0.5295	0.540867	0.540967	0.497833	0.5577	2323.99	2673.33	3093.45	2017.75	1488.2	1839.02	3090.76	3417.48	3272.97
680.083	0.560667	0.5516	0.543733	0.574033	0.536233	0.551333	0.549033	0.5071	0.566367	2375.74	2642.01	3021.09	1965.04	1422.27	1823.46	3045.35	3362.91	3161.67
690.085	0.5654	0.554967	0.544033	0.585667	0.5464	0.555533	0.5541	0.519033	0.575333	2405.38	2803.77	3188.53	2053.5	1408	1802.47	3034.35	3349.82	3123.99
700.09	0.575933	0.566633	0.5551	0.593267	0.558267	0.562067	0.560333	0.530233	0.5843	2435.47	2701.34	3105.75	2060.91	1459.28	1840.83	3086.26	3299.18	3142.22
710.092	0.584267	0.5765	0.563667	0.5957	0.567167	0.569467	0.5658	0.542867	0.5917	2396.17	2701.36	3170.31	2041.3	1471.64	1875.44	3068.22	3217.49	3138.98
720.093	0.590767	0.584467	0.569867	0.600933	0.5735	0.5781	0.573733	0.5474	0.5988	2372.06	2810.54	3243.45	2125.58	1504.21	1932.77	3035.09	3324.81	3159.65

## Sheet: Fig. S4A
Time (mins)	WT RLU/OD	WT RLU/OD	WT RLU/OD
0	1220.99	217.51	3
10.0017	2855.1	530.633	3
20.0033	2711.02	822.996	3
30.0033	3127.13	526.605	3
40.005	2271.11	638.442	3
50.0067	1669.81	518.257	3
60.0083	1161.72	316.307	3
70.0083	1382.83	210.811	3
80.01	1267.46	272.635	3
90.43	1560.38	214.962	3
100.012	1386.75	217.063	3
110.013	1265.11	195.301	3
120.015	1122.59	324.012	3
130.017	1273.87	290.036	3
140.017	1196.69	292.63	3
150.018	1235.21	146.284	3
160.02	1319.74	305.161	3
170.022	1417.21	201.794	3
180.022	1552.36	164.281	3
190.023	1673.32	649.812	3
200.025	2886.21	415.208	3
210.027	3795.88	445.325	3
220.027	3765.68	440.075	3
231.157	3444.3	280.693	3
240.03	2996.96	322.852	3

## Sheet: Fig. S4B
TP1	TP2	TP3	TP4	TP5
8.06	5.8	47.45	7.76	-3.36
-9.9	8.87	76.3	-0.77	7.55
7.56	7.85	38.96	-2.48	7.02
9.79	13.12	39.12	7.23	0.86
7.63	17.29	56.41	0.65	14.26
3.75	12.29	44.42	3.05	10.53
5.12	10.56	57.76	1.69	1.43
13.05	7.2	66.05	6.47	12.5
-0.18	12.12	59.09	3.01	0.44
35.01	4.89	61.89	3.84	11.77
31.01	9.29	59.13	1.06	12.54
-6.47	6.7	53.67	9.86	12.76
8.58	4.27	58.56	7.21	10.17
-3.82	10.29	48.97	1.58	16.17
17.66	5.71	60.26	7.5	11.58
13.18	11.81	85.21	0.89	7.5
-2.58	15.58	85.62	8.44	12.64
7	1.91	61.2	6.07	22.78
-7.51	2.64	49.92	10.49	10.68
18.75	11.51	55.97	3.67	25.51
3.83	10.29	52.64	-1.67	15.56
3.98	9.11	55.84	5.86	11.87
0.79	7.48	64.96	1.04	11.77
8.64	10.78	60.74	-3.6	19.39
8.51	5.52	61.77	-3.55	10.6
12.96	5.38	54.24	0.22	18.32
38.24	14.16	62.99	-1.08	12.46
28.44	16	73.81	1.46	8.04
11.42	10.34	62.21	5.92	11.64
20.91	20.32	86.28	2.64	13.88
9.06	11.11	60.26	9.48	10.01
8.19	9.34	66.49	16.81	11.84
14.21	15.31	75.51	2.39	12.39
10.71	16.68	77.72	-2.02	9.9
16.93	5.88	60.74	3.27	17.2
11.22	7.61	83.46	2.39	17.11
13.35	-1.72	45.56	8.38	15.6
14.31	9.93	61.22	4.41	21.16
0.66	11.51	60.5	8.47	20.65
5.36	6.97	67.21	8.94	11.16
-1.65	8.28	69.52	8.59	11.68
3.22	-4.41	64.52	11.08	18.31
-4.77	7.32	64.56	-3.51	13.56
-4.13	4.53	50.41	-4.11	10.52
-3.65	7.45	-7.11	-0.01	18.19
-3.29	10.62	64.91	4.81	21.46
-11.03	11.73	55.65	2.8	15.65
-5.89	10.47	45.15	10.98	12.24
0.41	4.43	53.97	10.91	15.35
-9.95	17.27	51.55	11.05	-2.13
2.84	21.1	60.51	2.33	14.31
-3.58	22.66	61.19	12.56	0.17
-0.39	13.85	56.66	7.32	14.28
-3.55	14.77	55.15	8.39	17.05
4.92	16.22	57.89	0.88	-5.77
-0.62	9.14	58.68	5.03	17.13
0.19	8.81	73.3	4.84	16.6
-8.35	8.93	71.8	1.05	15.36
-4.89	15.27	54.77	5.16	18.77
0.17	13.74	59.95	3.56	16.38
1.78	20.72	45.97	2.19	21.26
-2.07	15.49	45.24	11.67	18.4
-3.79	12.83	60.58	5.96	6.42
-8.11	11.52	58.11	2.32	9.48
-7.2	12.88	53.57	14.5	3.78
-5.6	9.68	74.46	10.26	7.15
-2.02	17.63	63.22	8.43	4.26
2.08	9.62	69.37	4.04	1.94
3.04	11.71	74.11	9.72	3.27
1.04	12.13	59.41	4.46	9.83
-4.33	0.94	65.68	8.93	-1.46
-3.24	4.27	69.04	5.3	-1.06
-4.03	10.33	62.81	12.62	6.75
-0.26	4.69	58.2	5.5	5.95
-2.36	7.78	64.8	0.17	16.8
-5.98	0.42	81.38	12.85	4.33
-8.24	9.86	85.23	7.22	17.43
2.69	9.14	74.24	11.41	-1.67
11.62	3.93	70.97	1.72	9.32
8.19	18.74	59.45	11.36	19.45
6.3	17.8	62.57	10.73	11.35
-2.8	16.61	68.09	2.54	-2.74
5.56	8.26	56.79	-2.77	15.51
1.82	16.74	59.32	-2.96	10.05
3.53	11.13	65.44	-2.64	20.77
17.17	12.89	54.25	12.9	8.55
2.79	8.93	58.14	-0.75	21.12
1.42	10.5	59.16	6.35	16.61
1.33	16.1	63.07	11.98	10.07
3.52	-0.02	67.57	7.17	23.8
6.6	23.85	61.95	7.85	12.23
8.54	22.92	64.64	7.37	21.31
9.5	15.76	50.55	7.05	17.49
10.04	8.66	64.95	12.45	13.18
10.94	14.19	79.06	11.59	30.09
8.7	14.89	87.49	13.08	11.31
5.76	7.58	89.22	14.78	17.04
8.95	17.51	62.66	12.33	25.7
4.78	14.91	69.74	7.04	17.44
6.89	14.05	65.92	6.68	2.24
6.7	15.27	72.86	6.17	26.4
7.15	11.97	81.84	12.15	20.69
15.66	7.18	66.75	11.2	19.05
2.31	9.51	67.21	11.33	24.7
7.26	10.56	71	13.02	26.08
12.17	16.28	77.93	13.51	9.25
15.55	31.02	74.99	11.53	11.22
15.19	16	71.95	10.27	9.97
1.05	26.52	79.92	21.51	15.3
0.67	18.37	73.73	13.33	18.19
18.02	19.95	85.75	16.1	17.56
14.64	29.87	84.87	13.49	20.04
9.8	18.22	78.37	19.39	16.03
16.87	25.83	76.5	15.78	18.77
13.55	17.92	76.89	19.8	20.32
13.13	10.69	55.17	8.5	12.31
7.54	16.08	66.74	12.57	10.95
10.49	21.04	66.04	15.74	13.88
13.01	6.92	64.01	13.87	13.27
2.27	20.06	53.84	21.22	15.05
17.57	16.47	65.99	13.72	14.61
9.31	7.72	66.37	18.75	24.65
5.61	5.43	72.05	9.05	15.99
6.29	20.14	59.98	8.84	17.12
7.39	13.86	78.94	14.01	25.14
6.83	13.08	61.6	16.57	17.99
9.27	16.73	62.06	21.7	18.26
23	17.69	64.85	11.88	19.59
24.23	29.72	65.33	19.06	26.35
20.51	20.28	91.11	11.39	9.13
11.27	21.63	90.94	14.41	16.06
13.8	22.96	51.13	20.45	14.58
20.12	18.8	67.72	14.96	13.05
19.25	18.97	70.87	11.07	16.06
13.01	13.73	88.51	16.61	16.29
9.72	13.81	52.69	15.44	23.53
14.42	19.88	70.24	18.05	23.18
47.7	20.78	50.27	20.34	21.25
45.53	27.92	74.94	17.73	23.09
41.4	22.83	89.54	16.65	25.56
42.94	19.79	70.6	17.64	23.65
48.36	25.59	83.69	13.02	21.89
50.32	21.48	80.81	16.28	19.07
44.57	11.9	77.68	14.85	16.18
49.99	12.81	75.74	16.66	13.88
49.04	22.65	65.19	15.3	12.2
49.59	26.37	80.63	19.67	11.31
35.65	24.79	67.07	22.14	8.98
42.12	25.17	43.14	19.13	13.65
32.82	14.04	55.64	23.68	8.35
49.97	15.96	72.07	20.3	23.38
49.32	12.46	60.95	22.27	23.43
54.29	19.23	42.05	17.68	2.07
44.79	33.5	46.74	21.92	5.36
52.66	19.85	8.06	18.43	6.18
49.44	21.36	69.27	19.42	3.75
41.88	19.15	42.13	10.29	15.64
47.19	19.82	63.3	11.09	12.04
57.91	18.05	70.17	22.55	14.99
61.21	27.58	68.25	20.81	8.45
72.87	29.25	36.1	13.14	15.62
61.48	28.58	45.36	13.8	4.04
44.8	26.09	55.32	17.08	9.7
34.41	40.53	47.67	18.18	17.89
55.1	25.48	64.46	15.55	7.04
57.99	25.31	47.3	7.83	21.32
51.9	13.49	13.43	7.06	10.4
57.76	13.53	66.85	13.85	12.64
55.79	19.91	86.74	29.69	7.87
61.77	22.72	55.21	14.39	14.76
38.98	23.01	74.97	16.91	6.68
55.31	13.68	57.05	10.08	16.5
79.86	10.26	54.25	14.96	14.72
71.71	26.15	70.52	15.23	4.91
42.58	25.65	52.86	16.78	2.87
50.28	27.92	53.96	10.99	6.37
38.56	42.65	77.01	14.95	6.36
56.14	28.11	65.64	15.4	14.32
58.78	23.71	67.12	20.83	14.11
39.59	19.08	66.76	11.12	11.11
32.39	26.61	70.86	18.24	13.67
-2.64	20.77	61.73	18.7	9.71
51.86	12.36	58.28	12.34	12.25
39.86	10.04	73.32	19.37	13.65
46.23	30.84	61.57	19.09	13.28
40.52	26.09	8.89	14.45	12.41
105.93	32.47	53.72	17.49	11.62
62.89	34.74	11.51	12.45	13.38
42.43	28.35	58.78	20.97	14.83
38.57	29.51	75.86	17.46	14.71
42.1	24.21	49.75	17.25	13.06
40.32	13.15	65.54	22.09	11.26
44.92	15.23	79.8	17.15	9.91
58.15	16.03	83.14	14.2	7.75
55.96	22.04	85.38	12.09	8.26
53.78	15.45	70.15	11.64	6.65
58.6	14.96	91.54	10.46	5.82
53	13.19	76.27	18.63
56.53	15.03	88.41	16.66
103.98	14.92	82.98	17.3
52.97	16.88	86.61	14.83
55.4	16.79	47.41	20.17
	28.3	55.69	16.74
	27.15	72.52	31.21
	30.06	91.33	19.52
	13.43	77.96	17.33
	14.79	73.76	22.46
	19.25	55.06	21.01
	22.74	54.15	22.61
	29.53	42.76	26.44
	24.77	41.27	25.99
	27.11	55.03	24.95
	25.78	74.47	12.01
	29.5	78.48	11.88
	29.17	62.61	18.39
	23.37	77.49	9.9
	27.47	72.58	12.55
	24.92	67.39	13.38
	27.88	74.78	10.6
	26.49	73.58	9.18
	13.29	63.6	19.82
	15.61	43.66	16.25
	14.85	59.99	11.05
	14.35	57.17	14.18
	18.73	55.46	23.74
	14.95	59.79	18.39
	29.43	61.08	8.68
	28.44	71.87	22
	14.63	56.99	27.15
	18.56	56.22	7.91
	9.27	60.2	20.76
	11.93	60.05	9.7
	18.4	11.31	8.7
	18.98	9.58	17.43
	23.39	51.9	19.95
	21.61	57.21	16.96
	19.71	57.62	16.41
	18.03	57.99	19.11
	17.44	62.7	-1.66
	16.72	61.18	9.78
	16.53	64.9	8.36
	15.25	65.37	11.57
	18.8	78.48	10.43
	16.2	50.75	13.5
	11.2	71.76	19.16
	9.01	62.5	13.75
	8.16	51.16	15.04
	14.24	79.97	16.79
	10.67	67.33	22.15
	3.63	66.39	23.23
	7.77	71.47	30.56
	11.21	68.97	23.7
	7.6	67.99	29.25
	5.87	61.4	20.09
	10.79	69.43	27.62
	12.79	62.83	21.66
	13.01	81.12	19.15
	11.4	64.52	11.78
	14.96	74.5	11.89
	16.38	58.9	24.22
	11.52	60.73	24.93
	10.44	69.57	6.68
	9.07	56.25	6.24
	16.1	72.41	13.37
	11.63	69.82	8.66
	3.13	76.95	5.38
	12.62	86.93	6.4
	11.71	50.95	9.29
	9.7	65.66	8.11
	6.54	76.17	15.99
	14.79	58.7	9.2
	5.13	61.82	10.32
	8.7	65.07	7.79
	4.52	68.88	10.9
	9.95	65.64	9.83
	11.03	50.99	12.59
	11.07	92.64	12.14
	-0.58	71.57	10.29
	8.73	73.75	11.15
	4.53	71.66	10.11
	4.42	76.21	13.98
	6.36	70.86	13.04
	10.48	86.83	12.52
	12.68	56.53	27.82
	11.65	53.91	16.21
	15.35	63.92	6.8
	17.32	51.75	7.75
	10.48	66.54	16.41
	5.48	86.91	18.11
	7.62	50.6	14.76
	8.66	65.85	9.43
	5.6	60.12	6.52
	10.92	42.56	4.26
	12.23	41.87	15.48
	21.82	41.6	7.08
	15.32	38.87	5.27
	12.27	47.14	4.78
	14.6	32.25	9.24
	18.89	42.95	10.51
	10.45	-3.31	6.18
	12.96	41.39	7.43
	16.36	42.35	13.15
	10.38	69.99	13.72
	6.85	37.21	12.61
	22.64	42.88	7.56
	18.46	66.47	5.76
	10.83	74.54	10.96
	16.17	56.65	10.22
	8.99	57.53	10.39
	9.81	55.21	7.7
	9.18	67.62	16.38
	18.11	75.09	8.97
	17.6	60.34	8.54
	15	59.06	11.42
	11.12	67.73	12.61
	5.5	64.84
	10.69	50.97
	20.29	57.04
	15.27	67.9
	16.21	69.13
	21.11	65.29
	18.24	65.02
	12.36	69.35
	11.11	64.46
	7	66.77
	16.81	85.63
	12.53	63.77
	11.58	67.87
	9.43	61.95
	9.2	71.25
	8.29	55.08
	9.16	49.72
	16.52	56.57
		58.96
		45.75
		75.4
		61.76
		77.08
		39.69
		34.45
		50.61
		58.57
		71.11
		91.42
		62.23
		51.3
		79.45
		84.22
		42.24
		42.41
		42.83
		48.98
		39.46
		52.32
		39.48
		37.94
		50.52
		52.29
		63.82
		64.19
		49.05
		46.21
		47.76
		44.98
		59.96
		60.95
		66.55
		50.99
		46.22
		63.39
		47.35
		61.84
		60.07
		56.27
		60.49
		66.28
		68.43
		63.01
		51.52
		44.91
		56.03
		50.48
		72.97
		67.46
		67
		57.03
		64.56
		64.88
		51.23
		44.16
		54.74
		52.2
		57.25
		64.04
		63.81
		45.95
		56.08
		57.56
		51.26
		50.97
		59.95
		78.32
		46.45
		46.17
		71.64
		62.22
		47.35
		72.13
		61.85
		68.47
		73.44
		53.61
		54.85
		40.79
		45.18
		68.44
		74.28
		74.16
		70.19
		47.74
		49.11
		57.95
		60.86
		54.36
		48.12
		55.88
		74.83
		61.85
		78.52
		62.88
		66.48
		76.04
		52.97
		13.06
		74.65
		73.78
		62.06
		6.68
		7.44
		62.79
		57.52
		46.21
		42.65
		49.79
		37.15
		76.34
		58.11
		77.05
		48.34
		56.9
		59.24
		55.47
		53.44
		58.34
		56.72
		56.48
		52.81
		55.84
		58.46
		57.59
		57.54
		64.03
		69.86
		84.41
		58.43
		64.92
		69.26
		89.49
		83.5
		83.88
		70.45
		65.07
		66.75
		72.31
		77.13
		65.83
		69.36
		59.5
		84.33
		54.59
		54.5

## Sheet: Fig. 2A
Time (mins)	WT NDS OD	WT NDS OD	WT NDS OD	M9+M11 NDS OD	M9+M11 NDS OD	M9+M11 NDS OD	WT NDS RLU/OD	WT NDS RLU/OD	WT NDS RLU/OD	M9+M11 NDS RLU/OD	M9+M11 NDS RLU/OD	M9+M11 NDS RLU/OD
0	0.0095	0.009733	0.0108	0.0103	0.009933	0.009267	982.456	958.904	740.741	258.9	536.913	287.77
10.0017	0.010133	0.009667	0.0104	0.010367	0.010533	0.0116	1315.79	827.586	1923.08	1157.56	632.911	689.655
20.0033	0.010667	0.0123	0.010967	0.013	0.010867	0.011433	2125	1734.42	1580.55	615.385	1472.39	1049.56
30.0033	0.011233	0.012833	0.012233	0.013133	0.0114	0.011867	2017.8	2285.71	2179.84	812.183	1286.55	898.876
40.005	0.012333	0.013767	0.014	0.012367	0.012233	0.011267	2594.59	1937.05	1619.05	970.35	2070.84	1301.78
50.0067	0.015267	0.016	0.0174	0.013833	0.0165	0.0142	1834.06	1166.67	1532.57	578.313	727.273	1032.86
61.5567
73.85	0.0133	0.016333	0.014933	0.012833	0.016133	0.016967	501.253	1387.76	714.286	1038.96	991.735	471.513
83.0067	0.0131	0.016733	0.015433	0.013367	0.017167	0.017933	1577.61	2111.55	993.52	548.628	1747.57	1449.81
92.1617	0.0131	0.018433	0.015633	0.014333	0.015767	0.019933	2239.18	1880.65	1876.33	837.209	2029.6	1204.01
101.318	0.0127	0.0181	0.0165	0.0148	0.015967	0.0189	3648.29	4475.14	3212.12	2950.45	3235.91	2592.59
110.477	0.014033	0.019633	0.0172	0.013733	0.0205	0.019733	5700.71	6383.7	4883.72	3592.23	3577.24	4121.62
120.015	0.015767	0.0228	0.020133	0.0181	0.019433	0.022867	5073.99	6257.31	5562.91	3241.25	4185.25	3615.16
130.017	0.015667	0.021	0.021967	0.019	0.0211	0.022167	5702.13	5523.81	4430.96	2526.32	3917.85	3849.62
140.017	0.016933	0.0231	0.021933	0.020567	0.0218	0.0236	4881.89	4386.73	5227.96	2333.87	3119.27	3389.83
150.018	0.0176	0.0255	0.022433	0.020767	0.024633	0.024967	3825.76	3686.28	3476.97	2215.09	2787.55	2910.55
160.02	0.020533	0.029067	0.0248	0.022533	0.0276	0.03	3279.22	3096.33	2930.11	1627.22	2487.92	2555.56
170.022	0.023267	0.033767	0.027633	0.025533	0.031833	0.0348	2335.24	2596.25	2593.49	1240.21	1539.27	2021.07
180.023	0.027233	0.040033	0.031667	0.0288	0.037367	0.039833	2851.9	2972.52	2326.32	1400.46	1971.45	1849.37
190.023	0.031033	0.046233	0.036133	0.032433	0.042733	0.044633	2255.64	2811.82	2121.77	1664.95	1887.68	2195.67
200.025	0.037	0.0544	0.041733	0.0382	0.051433	0.052967	3189.19	2683.82	3146.97	2146.6	2086.84	2328.51
210.027	0.044167	0.065333	0.049133	0.0462	0.060733	0.063967	3162.26	3076.53	2734.06	1839.83	2211.86	2266.8
220.027	0.0533	0.0781	0.057833	0.055067	0.072467	0.076933	3445.9	3017.5	3129.68	2027.85	2350.51	2196.71
230.028	0.064333	0.094333	0.068	0.0658	0.085267	0.092933	3792.75	3123.68	3352.94	2208.71	2314.31	2180.78
240.03	0.077667	0.112867	0.0793	0.078667	0.0997	0.109167	3738.2	3009.45	3627.57	2216.1	2430.62	2244.28
250.032	0.095133	0.1395	0.093467	0.094033	0.116333	0.128767	3601.96	2953.41	3823.11	2552.29	2269.34	2019.16
260.032	0.1184	0.161667	0.108733	0.110833	0.136533	0.152333	3327.7	2527.84	4273.45	2424.06	2055.66	1938.73
270.033	0.1422	0.1751	0.122333	0.128567	0.1614	0.174567	2777.78	2522.37	3697.55	2211.56	2042.54	1758.64
280.035	0.1578	0.1857	0.144	0.1573	0.180033	0.195567	2872.84	3008.44	3361.11	1898.71	2021.85	1827.17
290.037	0.173533	0.198933	0.169	0.1823	0.197233	0.217467	2817.9	3155.16	3414.2	1885.17	1958.76	2064.68
300.037	0.183633	0.2114	0.192667	0.199167	0.2195	0.240933	2984.21	3475.24	3591.7	2015.06	2156.42	2042.06
310.038	0.204633	0.228833	0.212567	0.214633	0.243233	0.264967	3021.66	3826.66	3655.32	2091.94	2273.54	2036.73
320.04	0.225567	0.249167	0.238733	0.236767	0.268367	0.287033	3289.49	3957.19	3588.38	2199.07	2138.86	2060.16
330.04	0.2421	0.268367	0.262367	0.259767	0.288867	0.303633	3643.12	4185.81	3788.59	2296.93	2199.4	2281.26
340.042	0.266567	0.296333	0.285233	0.284833	0.313033	0.326067	3620.11	3971.88	3799.23	2306.61	2149.93	2178.49
350.043	0.2969	0.3305	0.311567	0.3127	0.333933	0.347933	3637.59	3973.78	3997	2362.22	2235.97	2245.64
360.045	0.317033	0.353433	0.334	0.336233	0.353	0.367	3855.54	4122.42	4250.5	2322.79	2288.01	2451.41
370.045	0.336133	0.372567	0.354733	0.3558	0.3715	0.384533	3927.01	4301.69	4532.98	2394.6	2358.01	2441.05
380.047	0.3516	0.3856	0.371367	0.370833	0.386133	0.396933	4175.2	4502.07	4642.31	2513.26	2372.24	2670.47
390.048	0.366	0.399	0.385133	0.3845	0.399467	0.410567	4295.08	4554.72	4729.1	2583.44	2580.11	2714.95
400.05	0.377433	0.411867	0.3973	0.3967	0.413067	0.423233	4376.93	4694.08	5131.3	2769.51	2640.41	2772.31
410.05	0.393567	0.4248	0.410167	0.4106	0.425333	0.4348	4563.4	4861.9	5344.17	2760.19	2714.73	2870.28
420.052	0.4055	0.435533	0.420267	0.421067	0.437367	0.446633	4570.49	4996.17	5472.72	2821.41	2838.2	2904.69
430.053	0.415467	0.445433	0.4315	0.4322	0.448167	0.455967	4711.17	5001.87	5506.37	2754.9	2775.75	3055.78
440.055	0.426367	0.456367	0.4421	0.443567	0.4594	0.466533	4819.01	5355.34	5980.55	2960.85	2977.8	3060.88
450.055	0.4388	0.467167	0.4506	0.4527	0.469367	0.478333	4776.66	5296.47	6050.45	2957.07	3042.4	3127.53
460.057	0.446367	0.475867	0.4611	0.4641	0.478733	0.487167	4898.81	5309.61	6156.29	3045.32	3108.2	3185.77
470.058	0.455633	0.4881	0.4696	0.474167	0.4878	0.498	5042.07	5291.27	6110.16	3081.9	3200.76	3207.5
480.06	0.465633	0.4983	0.4784	0.483533	0.497367	0.506933	5154.27	5314.07	6424.19	3063.56	3045.37	3224.62
490.06	0.478233	0.510667	0.4875	0.4919	0.5073	0.5186	5082.6	5373.37	6331.62	3130.72	3164.47	3324.34
500.062	0.4877	0.5209	0.495467	0.502267	0.516933	0.528733	5115.17	5510.98	6504.31	3148.39	3193.19	3235.41
510.063	0.496	0.5277	0.504667	0.5126	0.526567	0.537033	5136.43	5462.07	6551.52	3212.38	3261.38	3421.26
520.065	0.507533	0.537333	0.515933	0.5236	0.5361	0.5442	5256.8	5503.72	6537.02	3183.09	3265.56	3339.46
530.065	0.519867	0.550633	0.526	0.533667	0.546733	0.5572	5183.38	5298.14	6429.66	3165.52	3360.57	3345.3
540.067	0.531467	0.558233	0.536633	0.5427	0.556667	0.566733	5072.13	5488.15	6504.13	3193.91	3271.86	3326.67
550.068	0.540633	0.5673	0.5452	0.553133	0.5665	0.5758	4865.28	5341.68	6362.8	3133.66	3316.27	3278.92
560.068	0.553633	0.581333	0.556767	0.562667	0.577833	0.588367	4898.55	5135.32	6472.49	3175.36	3336.6	3331.26
570.07	0.563067	0.588233	0.562667	0.5714	0.584333	0.593267	4840.16	5131.75	6305.69	3194.49	3251.57	3368.92
580.072	0.580267	0.604533	0.568067	0.5806	0.596467	0.602167	4839.15	5108.07	6011.03	2973.93	2986.48	3088.85
590.073	0.5902	0.6139	0.576733	0.588633	0.602233	0.6113	4678.64	4613.13	4889.61	2555.07	2435.38	2728.61
600.073	0.599867	0.6205	0.5796	0.590167	0.6028	0.612667	4636.03	3570.24	4062	2254.73	2284.89	2269.86
610.075	0.606833	0.619933	0.581367	0.5928	0.603167	0.609433	4118.65	3090.66	4003.21	2190.73	2226.03	2327.85
620.077	0.615467	0.617067	0.5805	0.592467	0.603333	0.608067	3251.73	3089.89	4093.02	2266.23	2459.67	2449.29
630.078	0.616267	0.614533	0.5805	0.594233	0.604267	0.607933	2827.78	3211.11	4192.94	2519.77	2661.08	2572.65
640.08	0.6154	0.614867	0.5801	0.598067	0.606933	0.6109	2690.93	3361.16	4477.39	2601.72	2737.26	2747.86
650.08	0.6128	0.612867	0.583867	0.5992	0.608467	0.611933	2852.48	3635.38	4599.22	2683.58	2988.93	2939.32
660.082	0.6075	0.6078	0.584233	0.598733	0.610933	0.6139	3028.81	3897.66	4924.4	2790.34	3090.35	3025.47
670.083	0.6081	0.609733	0.584533	0.603933	0.6166	0.618267	3234.12	4152.64	5276.57	2876.7	3312.79	3239.16
680.083	0.6037	0.608133	0.581833	0.601767	0.620133	0.620233	3454.25	4301.69	5392.72	2964.6	3214.36	3200.95
690.085	0.600667	0.6047	0.577133	0.5998	0.621867	0.621667	3507.21	4586.3	5574.68	2907.64	3239.71	3315.82
700.087	0.601267	0.608067	0.5731	0.603633	0.623633	0.626267	3646.19	4615.17	5531.9	2840.58	3132.18	3228.12
710.088	0.604633	0.609367	0.569033	0.600067	0.623867	0.6237	3636.36	4632.13	5596.63	2750.8	2989.95	3101.92
720.088	0.608733	0.617067	0.5546	0.598333	0.6224	0.622067	3663.34	4714.24	5819.81	2740.95	3026.99	3105.78

## Sheet: Fig. 2B
RSFluc T0	RSFluc T60	RSFlucmut T0	RSFlucmut T60
2134.57	2588.62	898.661	1280.56
1327.01	3281.12	1184.54	1825.48
1752.46	2928.87	582.363	1186.44

## Sheet: Fig. 2C
Time (mins)	WT 0.5 mg/mL glucose 2 mg/mL arabinose OD	WT 0.5 mg/mL glucose 2 mg/mL arabinose OD	WT 0.5 mg/mL glucose 2 mg/mL arabinose OD	WT 1.5 mg/mL glucose 1 mg/mL arabinose OD	WT 1.5 mg/mL glucose 1 mg/mL arabinose OD	WT 1.5 mg/mL glucose 1 mg/mL arabinose OD	WT OD	WT OD	WT OD	M9+M11 0.5 mg/mL glucose 2 mg/mL arabinose OD	M9+M11 0.5 mg/mL glucose 2 mg/mL arabinose OD	M9+M11 0.5 mg/mL glucose 2 mg/mL arabinose OD	M9+M11 1.5 mg/mL glucose 1 mg/mL arabinose OD	M9+M11 1.5 mg/mL glucose 1 mg/mL arabinose OD	M9+M11 1.5 mg/mL glucose 1 mg/mL arabinose OD	M9+M11 OD	M9+M11 OD	M9+M11 OD	WT 0.5 mg/mL glucose 2 mg/mL arabinose RLU/OD	WT 0.5 mg/mL glucose 2 mg/mL arabinose RLU/OD	WT 0.5 mg/mL glucose 2 mg/mL arabinose RLU/OD	WT 1.5 mg/mL glucose 1 mg/mL arabinose RLU/OD	WT 1.5 mg/mL glucose 1 mg/mL arabinose RLU/OD	WT 1.5 mg/mL glucose 1 mg/mL arabinose RLU/OD	WT RLU/OD	WT RLU/OD	WT RLU/OD	M9+M11 0.5 mg/mL glucose 2 mg/mL arabinose RLU/OD	M9+M11 0.5 mg/mL glucose 2 mg/mL arabinose RLU/OD	M9+M11 0.5 mg/mL glucose 2 mg/mL arabinose RLU/OD	M9+M11 1.5 mg/mL glucose 1 mg/mL arabinose RLU/OD	M9+M11 1.5 mg/mL glucose 1 mg/mL arabinose RLU/OD	M9+M11 1.5 mg/mL glucose 1 mg/mL arabinose RLU/OD	M9+M11 RLU/OD	M9+M11 RLU/OD	M9+M11 RLU/OD
0	0.0124	0.002409	3	0.011433	0.000666	3	0.0106	0.001007	3	0.011133	0.00095	3	0.011467	0.000557	3	0.0117	0.000907	3	430.108	381.741	3	583.09	808.667	3	251.572	576.92	3	479.042	416.873	3	116.279	532.888	3	-683.761	685.814	3
10.0017	0.014133	0.003009	3	0.0137	0.001	3	0.012267	0.000808	3	0.012633	0.001002	3	0.012867	0.001159	3	0.013067	0.001484	3	566.038	578.723	3	875.913	509.734	3	1413.04	387.874	3	844.327	371.683	3	518.135	950.903	3	102.041	707.055	3
20.0033	0.0176	0.003055	3	0.015533	0.001039	3	0.014033	0.000917	3	0.014533	0.001442	3	0.015167	0.000586	3	0.0151	0.001002	3	984.849	215.505	3	1716.74	460.573	3	1900.24	509.056	3	1467.89	349.6	3	1230.77	267.988	3	1412.8	559.342	3
30.0033	0.021667	0.00138	3	0.019433	0.000577	3	0.018367	0.00125	3	0.0171	0.0003	3	0.0174	0.001947	3	0.017467	0.001159	3	1046.15	289.765	3	2126.93	521.839	3	1597.1	166.226	3	1403.51	235.21	3	766.284	158.007	3	1145.04	464.275	3
40.005	0.023433	0.001914	3	0.021	0.001159	3	0.0191	0.001935	3	0.0206	0.002401	3	0.020933	0.000808	3	0.0226	0.000321	3	1365.58	315.995	3	1523.81	208.217	3	1605.59	358.871	3	647.249	236.562	3	1019.11	443.038	3	943.953	270.692	3
50.0067	0.0238	0.002723	3	0.023267	0.000173	3	0.020767	0.000889	3	0.023533	0.005064	3	0.023567	0.002022	3	0.025167	0.0028	3	840.336	274.136	3	974.212	7.25249	3	1605.14	130.716	3	453.258	195.967	3	339.462	102.233	3	529.801	336.07	3
60.0083	0.027967	0.002454	3	0.025933	0.001082	3	0.024867	0.00125	3	0.0267	0.006137	3	0.027433	0.003537	3	0.029133	0.002343	3	1096.54	390.459	3	1491	62.1888	3	1769.44	381.991	3	1048.69	332.372	3	874.848	459.509	3	961.098	296.08	3
70.0083	0.0279	0.002454	3	0.0265	0.000751	3	0.025767	0.000755	3	0.0353	0.00551	3	0.030833	0.001607	3	0.032333	0.002894	3	1099.16	302.601	3	1207.55	93.6181	3	1655.89	273.225	3	415.486	130.563	3	821.622	419.216	3	783.505	473.583	3
80.01	0.030733	0.002065	3	0.030067	0.001308	3	0.028767	0.000361	3	0.0354	0.001893	3	0.036367	0.002784	3	0.0344	0.00115	3	1127.98	106.721	3	1374.72	582.972	3	1529.55	350.459	3	376.648	196.746	3	586.618	118.805	3	775.194	71.9649	3
90.0117	0.034033	0.001858	3	0.0337	0.000115	3	0.0328	0.000751	3	0.036733	0.00206	3	0.0349	0.002367	3	0.035067	0.002691	3	1400.59	155.778	3	1612.27	427.994	3	1819.11	309.714	3	789.474	384.974	3	1136.58	153.159	3	1169.2	111.292	3
100.013	0.038133	0.002574	3	0.0374	0.000709	3	0.036967	0.001253	3	0.039033	0.00238	3	0.038733	0.001429	3	0.039333	0.001701	3	1748.25	324.981	3	2067.74	73.1534	3	1947.7	331.262	3	1161.4	92.2728	3	1342.51	212.4	3	1423.73	311.236	3
110.013	0.042567	0.001677	3	0.041067	0.000153	3	0.0412	0.000954	3	0.043467	0.001986	3	0.043333	0.002055	3	0.044033	0.001861	3	2435.4	172.666	3	2297.08	245.273	3	2257.28	353.934	3	1311.35	193.554	3	1315.38	338.616	3	1627.56	384.403	3
120.015	0.047767	0.002454	3	0.047233	0.00095	3	0.0463	0.001311	3	0.050033	0.002458	3	0.049967	0.001258	3	0.049733	0.001069	3	2358.69	402.428	3	2836.98	141.396	3	2894.17	232.36	3	1878.75	130.549	3	1561.04	100.45	3	1648.79	171.138	3
130.017	0.0553	0.002214	3	0.054333	0.002352	3	0.053933	0.002007	3	0.056067	0.000814	3	0.0572	0.001172	3	0.057133	0.002166	3	2314.65	344.184	3	2969.32	259.039	3	2719.41	132.589	3	1617.12	166.427	3	1515.15	111.239	3	1866.98	128.239	3
140.018	0.0636	0.002831	3	0.062033	0.001537	3	0.060267	0.001345	3	0.063233	0.000808	3	0.066467	0.000656	3	0.066	0.001504	3	2452.83	166.556	3	2944.65	270.623	3	3119.47	636.963	3	1497.1	75.509	3	1845.54	93.7131	3	1878.79	186.794	3
150.018	0.073833	0.002701	3	0.071867	0.00115	3	0.0688	0.001277	3	0.0727	0.000985	3	0.077333	0.000473	3	0.078233	0.000808	3	2600.45	126.078	3	3024.12	293.234	3	3488.37	250.561	3	1742.32	129.238	3	1982.76	186.887	3	1994.04	194.665	3
160.02	0.0871	0.003251	3	0.084833	0.001274	3	0.080667	0.002857	3	0.085467	0.001242	3	0.092833	0.001595	3	0.095	0.001587	3	2809.03	192.368	3	3324.16	73.8706	3	3743.8	282.62	3	1895.48	275.615	3	1960.5	166.569	3	1971.93	32.9509	3
170.022	0.103933	0.004143	3	0.100133	0.001504	3	0.0939	0.005745	3	0.097367	0.002364	3	0.113267	0.002869	3	0.113767	0.001836	3	2732.52	218.874	3	3422.1	264.946	3	3549.88	221.321	3	2081.48	178.349	3	1753.97	149.477	3	1711.11	34.2697	3
180.022	0.123867	0.007308	3	0.114567	0.003835	3	0.101233	0.007741	3	0.106967	0.00618	3	0.134667	0.006409	3	0.1301	0.0037	3	2505.38	270.091	3	2999.71	166.002	3	3381.63	583.167	3	1879.09	143.673	3	1413.37	151.827	3	1401.49	158.812	3
190.023	0.143	0.011161	3	0.131	0.003513	3	0.115067	0.010892	3	0.1254	0.004801	3	0.159533	0.007742	3	0.163767	0.003503	3	2256.41	298.621	3	2422.39	165.92	3	2931.63	332.927	3	1658.69	217.041	3	1211.87	95.4827	3	1270.1	79.411	3
200.025	0.156967	0.00842	3	0.148267	0.000896	3	0.145067	0.0062	3	0.164033	0.008606	3	0.182967	0.012982	3	0.188233	0.011305	3	1928.22	155.998	3	2212.23	209.98	3	2490.81	107.643	3	1121.72	81.4567	3	1173.26	156.887	3	1310.43	109.84	3
210.027	0.1787	0.00774	3	0.1732	0.008892	3	0.1815	0.010926	3	0.199733	0.018105	3	0.201167	0.01422	3	0.209967	0.010142	3	1930.61	98.3059	3	2230.56	128.418	3	2268.14	166.944	3	1186.58	115.353	3	1277.55	176.689	3	1319.26	75.0588	3
220.027	0.215933	0.005205	3	0.2003	0.008474	3	0.222833	0.012663	3	0.2425	0.013893	3	0.223567	0.013102	3	0.225467	0.008931	3	1702.69	164.899	3	2328.17	131.447	3	2128.65	124.9	3	966.323	70.4952	3	1239	111.453	3	1435.54	70.0864	3
230.028	0.2406	0.014026	3	0.231833	0.010509	3	0.252333	0.020023	3	0.274267	0.006772	3	0.2424	0.010293	3	0.252433	0.012373	3	1866.17	183.494	3	2109.27	144.053	3	2054.16	236.226	3	1058.58	186.511	3	1362.76	85.1558	3	1298.03	87.4459	3
240.03	0.274233	0.017217	3	0.266033	0.019097	3	0.292467	0.011454	3	0.308433	0.00485	3	0.2601	0.003235	3	0.270167	0.009156	3	1842.71	145.31	3	2130.06	190.435	3	1873.72	114.528	3	985.626	85.7915	3	1419.97	103.908	3	1386.8	61.181	3
250.032	0.2767	0.012248	3	0.2959	0.02236	3	0.319367	0.009908	3	0.3275	0.003513	3	0.2816	0.004304	3	0.2955	0.009669	3	6317.31	2193.73	3	2280.05	191.069	3	1958.04	249.09	3	1278.37	351.364	3	1557.77	241.537	3	1443.88	73.5406	3
260.032	0.2542	0.006798	3	0.325267	0.022285	3	0.342733	0.006731	3	0.288733	0.00121	3	0.308733	0.007769	3	0.3142	0.014417	3	5166.53	1063.34	3	2242.26	210.284	3	2065.75	230.013	3	3523.44	142.947	3	1567.7	66.8285	3	1442.82	76.7812	3
270.033	0.248133	0.008147	3	0.339967	0.023003	3	0.3582	0.00705	3	0.279967	0.002501	3	0.3266	0.002723	3	0.336833	0.011265	3	4583.56	271.257	3	2372.78	242.995	3	2240.83	233.689	3	2233.6	95.7895	3	1702.39	142.658	3	1587.33	99.5819	3
280.035	0.2548	0.005573	3	0.371	0.016271	3	0.381467	0.005894	3	0.281667	0.003808	3	0.357033	0.011418	3	0.371033	0.009629	3	7284.15	163.405	3	2469	151.788	3	2268.44	290.12	3	3228.4	280.372	3	1766.41	221.086	3	1462.58	62.3	3
290.035	0.2579	0.004092	3	0.392233	0.014721	3	0.399367	0.007017	3	0.279133	0.000924	3	0.378133	0.005005	3	0.391233	0.008462	3	7760.11	169.442	3	2559.7	103.536	3	2467.24	166.114	3	3921.66	253.857	3	1763.05	112.879	3	1533.61	82.3396	3
300.037	0.260567	0.002787	3	0.410567	0.010387	3	0.4159	0.006213	3	0.277133	0.009065	3	0.3973	0.002146	3	0.410833	0.008937	3	7486.25	758.221	3	2646.75	82.9961	3	2648.07	289.691	3	3343.76	614.018	3	1701.48	73.1802	3	1580.53	34.8369	3
310.038	0.2643	0.002173	3	0.417733	0.013291	3	0.4253	0.005559	3	0.2807	0.008173	3	0.410533	0.004908	3	0.423333	0.013779	3	6173.54	1242.08	3	2823.97	109.34	3	2754.92	250.076	3	2782.33	337.717	3	1905.65	172.783	3	1674.8	61.6844	3
320.04	0.275533	0.001102	3	0.4288	0.010802	3	0.446333	0.006358	3	0.287267	0.007321	3	0.434567	0.0042	3	0.450033	0.007304	3	4442.29	2008.37	3	4284.83	141.54	3	2885.74	292.792	3	1694.13	385.283	3	1914.55	121.547	3	1733.2	113.25	3
330.04	0.2838	0.003911	3	0.432	0.022215	3	0.455533	0.005644	3	0.3048	0.010336	3	0.411733	0.013854	3	0.4577	0.015051	3	3715.06	1310.06	3	3277.01	190.263	3	2990.63	349.271	3	1473.1	251.346	3	2502.43	145.547	3	1822.88	84.4522	3
340.042	0.301567	0.009538	3	0.4533	0.018822	3	0.4757	0.007922	3	0.3266	0.025107	3	0.402	0.007074	3	0.4772	0.016508	3	2745.66	448.866	3	2703.14	177.096	3	3226.12	221.063	3	1265.56	219.806	3	1754.56	55.0672	3	1832.91	71.8907	3
350.043	0.306733	0.0096	3	0.455367	0.018799	3	0.4874	0.011494	3	0.340967	0.021745	3	0.406467	0.010624	3	0.493567	0.021191	3	2660.29	220.189	3	2743.58	136.816	3	3435.92	286.709	3	1204.42	171.963	3	1827.13	54.3917	3	1969.34	159.262	3
360.045	0.327133	0.013091	3	0.479867	0.019143	3	0.5076	0.012476	3	0.360367	0.027543	3	0.421167	0.010281	3	0.5097	0.022218	3	2368.05	149.952	3	2528.48	114.725	3	3506.7	343.938	3	1198.78	136.157	3	2127.42	114.061	3	1977.63	111.812	3
370.045	0.3427	0.021313	3	0.492467	0.014298	3	0.523567	0.011396	3	0.374367	0.031583	3	0.4364	0.015461	3	0.530267	0.021361	3	2205.04	157.626	3	2335.86	122.658	3	3551.92	185.216	3	1170.87	190.775	3	1957.68	73.0945	3	1968.19	138.028	3
380.047	0.350467	0.018018	3	0.504833	0.013269	3	0.537167	0.012507	3	0.3895	0.033674	3	0.454333	0.01797	3	0.540867	0.025912	3	2225.6	117.972	3	2044.24	56.2058	3	3604.1	239.137	3	1246.04	149.893	3	1772.56	130.709	3	2164.43	198.57	3
390.048	0.3619	0.020177	3	0.519967	0.01347	3	0.5529	0.014789	3	0.397633	0.037465	3	0.486667	0.015387	3	0.563367	0.021499	3	2063.18	161.553	3	1812.94	115.034	3	3725.81	304.118	3	1237.32	177.583	3	1443.84	87.0541	3	2061.42	136.53	3
400.048	0.361433	0.006332	3	0.533433	0.012113	3	0.577367	0.007992	3	0.4064	0.038593	3	0.503033	0.018088	3	0.561	0.025337	3	2132.25	82.6154	3	1704.68	93.5517	3	3902.78	596.284	3	1161.42	175.49	3	1301.44	48.3468	3	2997.03	292.89	3
410.05	0.362033	0.010711	3	0.542867	0.007632	3	0.588133	0.00846	3	0.408667	0.039019	3	0.515	0.019096	3	0.598733	0.022926	3	2191.33	106.415	3	1677.51	73.5267	3	2421.22	239.419	3	1252.86	185.805	3	1242.72	71.2695	3	1732.55	86.8347	3
420.052	0.3681	0.013677	3	0.5517	0.004378	3	0.604	0.012819	3	0.405467	0.024935	3	0.522533	0.017662	3	0.6083	0.022629	3	2169.7	106.122	3	1720.74	90.1335	3	2143.49	103.557	3	1256.17	134.296	3	1181.42	89.3423	3	1457.61	119.514	3
430.053	0.381433	0.014541	3	0.560833	0.002875	3	0.6105	0.015121	3	0.407867	0.014622	3	0.536433	0.018553	3	0.609267	0.017278	3	2170.76	104.134	3	1616.64	38.6392	3	2131.59	79.2385	3	1343.58	194.532	3	1247.75	93.0823	3	1540.65	101.77	3
440.053	0.395633	0.016165	3	0.569767	0.002438	3	0.617733	0.015106	3	0.418733	0.011729	3	0.541833	0.018717	3	0.610133	0.022069	3	2193.95	98.3414	3	1691.92	123.221	3	2367.8	105.668	3	1318.26	147.352	3	1191.02	69.7986	3	1728.58	115.668	3
450.055	0.410767	0.015738	3	0.581033	0.006116	3	0.623333	0.01487	3	0.432167	0.017068	3	0.553667	0.016715	3	0.603967	0.023471	3	2112.31	108.175	3	1670.01	91.9818	3	2540.64	103.381	3	1359.82	239.041	3	1229.98	104.881	3	2028.26	164.372	3
460.057	0.4234	0.017707	3	0.581633	0.007363	3	0.623267	0.009777	3	0.4463	0.02201	3	0.550667	0.022664	3	0.588267	0.02804	3	2153.99	113.074	3	1698.66	82.2707	3	2661.25	210.484	3	1293.6	169.5	3	1203.39	157.113	3	2137.35	228.319	3
470.058	0.4485	0.013393	3	0.5878	0.01222	3	0.616667	0.010362	3	0.460133	0.025465	3	0.559633	0.030494	3	0.578067	0.024332	3	2107.77	98.8332	3	1696.72	184.6	3	2596.76	115.716	3	1396.7	172.859	3	1279.41	168	3	2177.37	141.094	3
480.058	0.4619	0.014121	3	0.5877	0.012102	3	0.609533	0.0071	3	0.481133	0.029528	3	0.5641	0.039263	3	0.558167	0.015522	3	2087.03	123.167	3	1683.4	87.764	3	2320.9	217.383	3	1327.42	189.646	3	1335.46	157.471	3	1944.46	81.4779	3

## Sheet: Fig. 2D
Time (mins)	(p)ppGpp RS OD	(p)ppGpp RS OD	(p)ppGpp RS OD	(p)ppGpp RS RLU/OD	(p)ppGpp RS RLU/OD	(p)ppGpp RS RLU/OD	WT PpurE RLU/OD	WT PpurE RLU/OD	WT PpurE RLU/OD	null PpurE RLU/OD	null PpurE RLU/OD	null PpurE RLU/OD
0	0.0085	0.010967	0.008267	313.726	364.742	1411.29	1470.59	1075.27	2408.16	2126.25	1920.9	4309.62
10.0017	0.0092	0.0135	0.008933	2463.77	1876.54	4701.49	1954.4	1584.16	3083	2675.16	2652.52	4483.99
20.0033	0.010667	0.016167	0.010433	2718.75	2783.51	3961.66	2513.81	2874.4	3172.41	3324.02	2892.94	4675.32
30.0033	0.013033	0.022033	0.012933	2864.45	2768.53	3170.1	3438.16	3773.15	4128.44	3259.26	2612.46	4480.71
40.005	0.016133	0.0198	0.016767	2396.69	2878.79	3141.15	2648.56	3304.5	4473.69	3588.62	3106.94	5897.44
50.01	0.020067	0.0228	0.0217	1976.74	2383.04	2503.84	4417.29	3121.62	5116.82	3546.51	3146.5	6045.98
60.01	0.0223	0.027733	0.028	1434.98	1814.9	1642.86	3333.33	3036.34	3855.86	2633.23	3266.13	5162.6
70.0117	0.024367	0.029933	0.0273	2407.66	2739.42	2295.48	3464.14	3340.71	2918.45	2789.54	4453.78	4499.12
80.0133	0.0259	0.030333	0.0301	2007.72	2329.67	2070.88	3341.65	3294.12	3321.26	3262.41	3586.21	4181.82
90.0117	0.0269	0.030267	0.029567	2577.45	3127.75	2333.71	3116.88	2848.42	3464.28	3745.32	4456.67	3353.08
100.012	0.027133	0.032533	0.030533	2751.84	2735.66	2303.49	3093.68	2786.41	2983.87	3751.65	4289.65	3283.06
110.013	0.028933	0.034867	0.031433	2442.4	2896.75	2534.46	2553.19	3038.12	2891.16	4123.16	3937.28	3247.77
120.015	0.034667	0.040733	0.0321	2230.77	2774.14	2668.74	2004.26	2861.81	2302.08	2878.95	3022.18	3090.53
130.017	0.037067	0.0428	0.035033	2338.13	2733.64	2464.32	1239.67	2131.93	2132.94	3236.07	2452.99	2079.77
140.018	0.0394	0.045433	0.041267	2335.03	2369.77	2132.47	1372.74	1109.17	1346.68	2989.47	2664.84	2130.75
150.02	0.041967	0.0495	0.0473	2644.96	2390.57	2219.87	1366.07	1175.06	989.542	2617.75	2718.52	2488.15
160.023	0.0452	0.053333	0.048033	2345.13	2493.75	2303.96	966.921	982.009	1129.41	2137.03	2600.16	2458.1
170.025	0.053733	0.061433	0.050167	2183.62	2430.82	1966.78	886.918	943.026	653.951	1724.58	2395.59	1893.79
180.023	0.064367	0.077333	0.053567	2216.47	2413.79	2302.43	555.556	826.986	713.033	3243.24	2321.64	1952.57
190.027	0.074267	0.0778	0.067367	2710.95	4177.38	2271.15	116.414	265.049	270.115	1225.01	2131.53	1557.51
200.025	0.079633	0.082467	0.071367	4248.64	5400.16	2961.23	227.033	177.857	359.086	1342.38	1962.1	1458.44
210.027	0.081033	0.085633	0.073067	5347.59	5978.98	5187.04	210.194	245.399	488.702	1136.05	1565.22	1264.42
220.027	0.087633	0.089767	0.075733	5523.01	5551.43	6311.62	335.306	379.8	561.798	1178.88	1884.23	1749.66
230.028	0.088567	0.093567	0.0795	5265.34	5187.03	5534.59	543.851	419.992	204.255	1161.75	1496.06	1599.24
240.032	0.095933	0.100133	0.084033	4517.02	4407.46	5172.55	451.875	546.875	609.7	1189.65	1890.69	1858.8
250.032	0.1019	0.104633	0.086767	3869.81	4807.26	4452.56	328.893	468.085	309.789	1235.54	1450.02	2124.35
260.035	0.117267	0.110933	0.093	3490.62	4645.43	4451.61	470.588	384.615	517.928	1122.11	1389.14	1960.09
270.037	0.124333	0.1181	0.096533	3538.87	4453.85	4530.39	424.028	294.229	402.01	1345.79	1937.45	1536.69
280.038	0.1297	0.126133	0.101933	3626.32	4482.03	4427.73	351.937	303.344	494.269	1410.08	1482.32	1787.94
290.035	0.1378	0.134	0.107367	3335.75	4452.74	4731.45	441.125	455.274	944.444	1382.6	1730.85	1832.67
300.037	0.1481	0.143433	0.1148	3106.01	4557.29	4494.77	420.012	540.623	1818.18	1070.66	1438.65	1530.29
310.038	0.167633	0.150667	0.121833	2958.84	4670.35	4853.62	539.354	413.35	2551.58	1364.28	1247.81	1384.4
320.04	0.167233	0.158767	0.125633	3284.83	4675.62	5465.64	529.496	1140.21	3321.8	1207.19	983.12	1410.58
330.042	0.172833	0.17	0.133833	3486.98	4462.74	5270.24	1738.21	2764.83	3471.16	1069.52	1419.57	1399.05
340.045	0.190367	0.175267	0.1389	3067.76	4241.16	5392.37	3086.91	3557.13	3643.47	848.581	1202.31	1485.73
350.045	0.196233	0.185833	0.143733	2824.87	4089.69	5157.7	3669.62	3727.27	4010.58	1156.2	1053.64	1385.81
360.045	0.2016	0.2035	0.155033	2810.85	3642.92	4820.47	3244.19	3383.51	3578.58	1233.26	1072.73	1772.3
370.048	0.220433	0.214233	0.165967	2531.38	3346.82	4378.39	2875.9	3120.73	3470.28	1171.12	1266.96	1374.01
380.047	0.2295	0.231167	0.177667	2335.51	2899.78	4213.88	2575.81	2712.15	3203.07	1056.22	1119.49	1775.63
390.048	0.2349	0.248767	0.1799	2260.54	2379.74	3766.91	2065.93	2364.95	3018.39	1075.06	1362.8	1821.67
400.05	0.243233	0.260033	0.191167	2096.75	2354.83	3443.77	1723.12	1989.07	2545.9	1010.24	1354.14	1660.33
410.05	0.252933	0.270933	0.196933	1976.81	2303.15	3012.86	1363.37	1601.7	2021.96	963.964	1200	1715.47
420.055	0.263067	0.283067	0.211233	1834.77	2206.78	2834.15	1203.5	1425.85	1666	984.589	1825.84	1763.3
430.057	0.282167	0.297233	0.2317	1805.08	2230.57	2508.99	985.658	1149.82	1417.15	1008.33	1790.02	1924.81
440.055	0.290267	0.308333	0.246633	1854.62	2201.08	2248.95	915.811	1006.19	1004.54	934.748	1562.89	1919.36
450.057	0.3027	0.332967	0.2638	1920.49	2089.3	2343.95	772.993	856.064	832.093	995.025	1569.45	1847.81
460.058	0.319833	0.339367	0.2754	1797.81	2274.83	2299.68	712.8	809.249	679.766	997.754	1620.2	1829.38
470.062	0.330967	0.355867	0.293167	1831	2309.85	2471.86	705.071	677.059	538.127	984.266	1533.14	1855.41
480.058	0.348867	0.366633	0.3266	1857.44	2486.59	2280.06	617.709	652.008	477.594	1022.69	1731.55	1853.32
490.06	0.367467	0.3737	0.339767	1923.98	2526.09	2486.02	606.959	550.668	405.167	1079.62	1800.36	1956.49
500.062	0.387633	0.393267	0.364667	1964.06	2504.66	2325.41	505.008	505.89	359.732	1057.64	1887.09	1787.92
510.063	0.408767	0.402433	0.371833	1986.46	2600.84	2554.01	511.435	510.175	388.306	1124.6	1772.28	1915.28
520.065	0.4186	0.413267	0.3859	1936.61	2695.6	2704.5	497.844	446.544	286.456	1022.96	1967.38	1924.73
530.068	0.435667	0.426533	0.404467	2016.83	2721.16	2692.43	460.631	425.226	325.317	1106.79	1912.04	1760.8
540.067	0.444367	0.436667	0.401	2091.37	2853.43	2819.62	446.334	463.421	272.735	1111.11	1981.63	1698.5
550.068	0.4571	0.451667	0.417733	2168.02	2884.13	2930.1	488.676	391.264	267.632	1082.87	1954.4	1662.68
560.07	0.465933	0.4608	0.4331	2128.34	2968.75	3124.76	396.637	376.532	253.92	1023.37	1907.1	1649.75
570.07	0.475433	0.479	0.4342	2298.95	2969.38	3189.01	453.678	400.872	271.83	1138.11	1750.87	1501.82
580.072	0.481067	0.485433	0.447633	2429.32	3103.07	3322.66	460.163	401.361	277.572	1133.14	1700.93	1356.06
590.072	0.4911	0.501767	0.454167	2486.26	3121.64	3150.09	402.281	329.365	278.205	1102.75	1429.74	1268.41
600.073	0.4999	0.507833	0.465433	2475.16	3214.97	3402.56	407.791	400.661	290.45	1169.44	1307.58	1094.93
610.077	0.5103	0.5248	0.472367	2779.41	3187.88	3500.11	397.112	363.123	288.304	1166.48	1214.49	1036.15
620.077	0.5177	0.5315	0.4783	2816.95	3202.26	3623.25	367.23	352.87	300.512	1180.03	1125.38	887.475
630.08	0.5258	0.542133	0.4873	2745.66	3271.03	3695.88	409.34	379.009	341.922	1130.27	1049.26	850.584
640.082	0.532767	0.547467	0.492067	3015.08	3211.15	3782.68	383.96	369.235	349.79	1092.36	989.656	780.069
650.083	0.536667	0.5619	0.501867	3100.62	3347.57	3812.43	333.289	396.033	385.451	1037.64	873.993	790.301
660.082	0.546267	0.564467	0.508833	3243.84	3472.3	3908.94	380.605	425.182	378.227	977.3	879.196	761.929
670.083	0.551533	0.578833	0.514267	3280.55	3379.21	3906.53	426.543	362.567	435.156	948.814	838.362	714.996
680.083	0.556267	0.5776	0.521667	3413.23	3565.33	3936.1	373.187	426.26	426.088	840.841	830.61	725.826
690.085	0.562067	0.584667	0.522833	3494.25	3566.7	4014.03	416.277	419.808	468.184	860.782	764.566	693.928
700.087	0.571	0.593067	0.5322	3530.06	3592.63	4104.97	418.722	430.133	504.896	763.326	780.257	691.525
710.09	0.580233	0.5887	0.5376	3506.64	3611.91	4067.46	453.361	477.987	523.416	755.9	822.762	695.093
720.092	0.586733	0.598833	0.5444	3460.97	3489.01	4061.35	424.842	481.509	534.859	740.251	750.369	730.883

[truncated: 12 more sheets: Fig. S5A, Fig. S5B, Fig. 3A, 4A, S6, S9, Fig. 3B, 4B, S8, S10, Fig. S7, Fig. 5B, S11, Fig. S12, Fig. 6A, 6B, Fig. 7A, 7B, Fig. 8A, Fig. 8C, Fig. S13]
